# Supplementary material for: Overcoming the thermodynamic equilibrium of an isomerization reaction through oxidoreductive reactions for biotransformation
Source: Nat Commun. 2019 Mar 22;10:1356. doi: 10.1038/s41467-019-09288-6 (PMC6430769; doi:10.1038/s41467-019-09288-6)
Supplement: Supplementary file 5 — Supplementary Data 2 [file 41467_2019_9288_MOESM5_ESM.xlsx]

## Sheet: Suppl Data 2
Supplementary Data 2. Supplementary sequence information of the intergenic site CS8 for CRISPR-Cas9 based integration.
NNNN: CDS of functional gene
NNNN: CDS of not essential protein, or protein with no function (or unknown function)
NNNN: tRNA
NNNN: δ sequence
nnnn: Non-coding region
nnnn: PAM sequence
nnnn: Target sequence for gRNA
nnnn: Homologous region for integration
nnnn: sequencing primer site
[CS8 region, Chromosome XVI]
……TAGATCTTATACAAAAGCAACTGCGCGCTGTGGTAAAGCTACGGAAACAATGTCCTATCTGTGGGAAGGTTTGTTCGAGACCTTCAACACTGAGGACTCATTACTTAATACATACGGGAGACACACCTTTCAAATGTACTTGGGAGCATTGCAACAAATCTTTCAATGTCAAGAGTAACATGTTAAGGCATTTAAGAACCCATCAAAAGAAAATAGCAAAGAAAAAACATCAGTGAaagcattgtttagaatattttgttttcagtgtgattttgatgtaggtgtgacactttttaccaagtaaaatgagtatagatatgtattagttccatataatatattacatgtagccaacaatcaatttttactgacttccgatttttgaatagtgagagga…
