# Supplementary material for: Overcoming the thermodynamic equilibrium of an isomerization reaction through oxidoreductive reactions for biotransformation
Source: Nat Commun. 2019 Mar 22;10:1356. doi: 10.1038/s41467-019-09288-6 (PMC6430769; doi:10.1038/s41467-019-09288-6)
Supplement: Supplementary file 6 — Source Data [file 41467_2019_9288_MOESM6_ESM.xlsx]

## Sheet: Fig. 1
DCW	Time (h)	EJ2-1	EJ2-2	EJ2-3	EJ2g-1	EJ2g-2	EJ2g-3
	0	0.454	0.454	0.454	0.454	0.454	0.454
	12	2.5878	2.8602	2.951	1.55268	1.59808	1.55268
	24	7.20634	8.46483	8.55472	3.14622	3.38593	3.46084
	36	9.99299	10.5174	11.7159	5.78305	5.91789	6.09767
	48	10.5923	10.8919	10.787	8.41988	8.49479	8.09028
	60	10.1728	10.2477	10.1728	7.79064	7.95544	7.86555
Lactose	Time (h)	EJ2-1	EJ2-2	EJ2-3	EJ2g-1	EJ2g-2	EJ2g-3
	0	42.1768	42.1768	42.1768	42.1768	42.1768	42.1768
	12	39.5461	39.1386	39.269	40.3978	40.4352	40.1522
	24	25.3071	21.1806	22.0054	35.378	34.3662	34.6071
	36	0.079152	0.0790389	0.080328	27.4986	26.4688	26.6573
	48	0.0689544	0.087925	0	13.0788	11.3567	11.1357
	60	0	0	0	0	0	0
Galactose	Time (h)	EJ2-1	EJ2-2	EJ2-3	EJ2g-1	EJ2g-2	EJ2g-3
	0	0	0	0	0	0	0
	12	0	0	0	1.06274	1.08643	1.1099
	24	0	0	0	3.33448	3.70674	3.80306
	36	0	0	0	6.97521	7.3971	7.24093
	48	0	0	0	11.7898	12.5814	12.1781
	60	0	0	0	15.4393	16.1818	15.8553
Ethanol	Time (h)	EJ2-1	EJ2-2	EJ2-3	EJ2g-1	EJ2g-2	EJ2g-3
	0	0	0	0	0	0	0
	12	0	0	0	0	0	0
	24	3.17287	4.0851	3.91077	0	0	0
	36	11.9388	10.531	10.7808	0	0	0
	48	8.27739	6.17399	5.48895	0	0	0
	60	4.25479	2.16939	3.36057	0	0	0

## Sheet: Fig. 2
DCW	Time (h)	EJ2g (pRS42K)-1	EJ2g (pRS42K)-2	EJ2g (pRS42K)-3	EJ2g_pX-1	EJ2g_pX-2	EJ2g_pX-3
	0	0.454	0.454	0.454	0.454	0.454	0.454
	12	1.32568	1.4074	1.43464	1.3166	1.23488	1.24396
	24	3.07131	3.11626	2.98142	2.39712	2.47203	2.50199
	36	5.00399	4.6594	4.58449	3.49081	3.25109	3.25109
	48	7.80562	8.58469	7.98541	6.72692	6.36735	5.46843
	60	8.9892	8.30003	8.30003	8.16519	7.74569	7.67078
	72	8.5697	9.7383	9.3188	8.25508	8.58469	9.154
Lactose	Time (h)	EJ2g (pRS42K)-1	EJ2g (pRS42K)-2	EJ2g (pRS42K)-3	EJ2g_pX-1	EJ2g_pX-2	EJ2g_pX-3
	0	43.0077	43.0077	43.0077	43.0077	43.0077	43.0077
	12	41.6964	39.4397	41.8764	41.9395	42.6079	41.516
	24	36.9031	38.9124	36.1754	37.6427	39.0008	38.0974
	36	29.4232	28.7593	29.0362	31.4406	33.4588	27.2884
	48	21.3093	23.5208	20.6683	23.5333	26.7385	26.7448
	60	9.84081	11.031	7.74269	11.2287	13.81	14.7415
	72	6.32215	6.47208	0	4.17847	5.73222	6.07361
Galactose	Time (h)	EJ2g (pRS42K)-1	EJ2g (pRS42K)-2	EJ2g (pRS42K)-3	EJ2g_pX-1	EJ2g_pX-2	EJ2g_pX-3
	0	0	0	0	0	0	0
	12	1.11852	1.01828	1.20335	0.81721	0.796666	0.825885
	24	3.10149	3.30354	3.16916	1.75589	1.86202	1.62325
	36	6.35306	6.23973	6.36797	3.71077	3.23705	2.69236
	48	11.03	11.8741	11.3191	6.73096	6.08695	6.40416
	60	14.3756	14.2003	14.9157	9.03272	8.27354	8.71657
	72	16.0716	16.6226	16.8981	10.9355	10.8506	10.5273
Galactitol	Time (h)	EJ2g (pRS42K)-1	EJ2g (pRS42K)-2	EJ2g (pRS42K)-3	EJ2g_pX-1	EJ2g_pX-2	EJ2g_pX-3
	0	0	0	0	0	0	0
	12	0	0	0	0	0	0
	24	0	0	0	0.259948	0.422336	0.239285
	36	0	0	0	0.7883	0.682169	0.59626
	48	0	0	0	2.08835	1.78072	1.71617
	60	0.519795	0.455422	0.537041	3.04008	2.76682	2.67258
	72	0.682313	0.723059	0.718868	3.6032	3.66789	3.30865

## Sheet: Fig. 3
DCW	Time (h)	EJ2g_pX (pRS42H)-1	EJ2g_pX (pRS42H)-2	EJ2g_pX (pRS42H)-3	EJ2g_pXpG-1	EJ2g_pXpG-2	EJ2g_pXpG-3
	0	0.454	0.454	0.454	0.454	0.454	0.454
	24	2.4516	2.23368	2.23368	2.30632	2.3608	2.46976
	48	7.01158	7.29623	7.10147	6.35237	6.47222	6.72692
	72	9.37873	8.52476	9.06411	8.32999	8.50978	8.55472
	96	8.83938	9.19895	9.154	9.61844	10.6822	9.63343
	120	8.46483	8.31501	8.32999	8.80942	9.22891	8.79443
Lactose	Time (h)	EJ2g_pX (pRS42H)-1	EJ2g_pX (pRS42H)-2	EJ2g_pX (pRS42H)-3	EJ2g_pXpG-1	EJ2g_pXpG-2	EJ2g_pXpG-3
	0	47.1955	47.1955	47.1955	47.1955	47.1955	47.1955
	24	41.3769	41.9851	42.1878	41.4175	42.5873	42.4635
	48	22.0181	22.1051	22.6506	24.3207	25.5547	25.3782
	72	1.77776	2.05324	1.56525	1.77816	2.18212	1.87525
	96	0.068706	0.041647	1.06159	0.060896	0.006848	0.078815
	120	0.085042	0.01833	0.035145	0.076869	0.004262	0.009237
Galactose	Time (h)	EJ2g_pX (pRS42H)-1	EJ2g_pX (pRS42H)-2	EJ2g_pX (pRS42H)-3	EJ2g_pXpG-1	EJ2g_pXpG-2	EJ2g_pXpG-3
	0	0	0	0	0	0	0
	24	2.16537	2.13014	2.23485	2.14296	2.17361	2.19296
	48	8.54745	8.83832	9.08227	6.03547	6.04763	6.1713
	72	13.052	14.1049	13.4201	6.40647	6.62489	6.19231
	96	13.4652	13.9091	13.8242	5.72868	5.81188	5.34235
	120	13.5111	13.688	13.6477	5.65883	5.36435	4.97704
Galactitol	Time (h)	EJ2g_pX (pRS42H)-1	EJ2g_pX (pRS42H)-2	EJ2g_pX (pRS42H)-3	EJ2g_pXpG-1	EJ2g_pXpG-2	EJ2g_pXpG-3
	0	0	0	0	0	0	0
	24	0.0014124	0.0073181	0.00431	0	0.020026	0
	48	1.75514	1.88228	1.77989	0.094836	0.001545	0.06305
	72	2.9742	3.22201	2.85895	1.73078	1.7602	1.91776
	96	3.50184	3.49864	3.62635	2.11941	1.92342	2.20339
	120	3.3845	3.38397	3.29492	1.87202	1.67151	1.98154
Tagatose	Time (h)	EJ2g_pX (pRS42H)-1	EJ2g_pX (pRS42H)-2	EJ2g_pX (pRS42H)-3	EJ2g_pXpG-1	EJ2g_pXpG-2	EJ2g_pXpG-3
	0	0	0	0	0	0	0
	24	0	0	0	0	0	0
	48	0	0	0	3.01086	3.09537	3.01859
	72	0	0	0	10.1423	10.0031	9.92657
	96	0	0	0	10.7589	11.3158	11.3627
	120	0	0	0	11.2406	11.2788	11.7632

## Sheet: Fig. 4
Galactose yield (g/g)	EJ2g	EJ2g_iX	EJ2g_iG	EJ2g_iXiG	EJ2g_iXiG_pX	EJ2g_iXiG_pG	EJ2g_iXiG_pXpG	EJ2g_pXpG	EJ2g_iX_pXpG	EJ2g_iG_pXpG
	0.381437	0.185926	0.382766	0.13628	0.122965	0.092853	0.032326	0.079906	0.049154	0.07519
	0.381051	0.206967	0.387244	0.136457	0.119501	0.0903	0.031404	0.075373	0.031583	0.078423
	0.383659	0.194857	0.366867	0.136341	0.123043	0.09755	0.034941	0.087639	0.053576	0.079243
Galactitol yield (g/g)	EJ2g	EJ2g_iX	EJ2g_iG	EJ2g_iXiG	EJ2g_iXiG_pX	EJ2g_iXiG_pG	EJ2g_iXiG_pXpG	EJ2g_pXpG	EJ2g_iX_pXpG	EJ2g_iG_pXpG
	0.001476	0.161521	0.000591	0.085826	0.111965	0.028831	0.034686	0.037575	0.066515	0.038285
	0.022278	0.162806	0.000976	0.082528	0.10826	0.027307	0.035059	0.032994	0.047941	0.038406
	0.001197	0.158893	0.001228	0.089104	0.109475	0.032812	0.03575	0.039252	0.055056	0.037268
Tagatose yield (g/g)	EJ2g	EJ2g_iX	EJ2g_iG	EJ2g_iXiG	EJ2g_iXiG_pX	EJ2g_iXiG_pG	EJ2g_iXiG_pXpG	EJ2g_pXpG	EJ2g_iX_pXpG	EJ2g_iG_pXpG
	0	0	0.040702	0.161494	0.138139	0.28594	0.345192	0.30574	0.313861	0.321541
	0	0	0.035337	0.161313	0.136884	0.287428	0.370059	0.285853	0.383844	0.344043
	0	0	0.040161	0.167105	0.140623	0.302048	0.373239	0.309261	0.321762	0.319951

## Sheet: Fig. 5 bioreactor
Time (h)	Lactose	Galactose	Galactitol	Tagatose	DCW (g/L)	Actual volume
0	51.9068	0	0	0	1.135	1
15	50.2155	0.05143	0.0005289	0	2.5878	0.995
28	43.4779	1.90585	0.06427	0.07506	4.2676	0.99
40	36.5575	2.59391	0.06274	2.47642	5.9928	0.985
53	30.3955	3.17612	1.08257	5.02648	7.2867	0.98
72	16.8801	2.93465	1.82221	8.69023	9.17988	0.975
87	8.30973	2.78334	2.23658	11.3323	10.5782	0.97
98	3.24854	2.53301	2.58625	13.4238	13.166	0.965
110	21.3418	4.12569	2.76808	14.1516	12.5758	1.075
117	14.2082	4.6281	3.01206	15.0682	14.2102	1.07
124	10.4275	4.54161	3.40976	16.397	14.528	1.065
135	5.92344	4.43074	4.19475	19.6387	14.2102	1.06
147	0.01023	3.59578	4.98995	21.8169	15.2544	1.055
159	15.2364	4.0552	4.82535	21.1237	13.8924	1.05
170	12.1256	5.00745	5.50509	23.5334	15.2998	1.045
182	6.92962	4.1827	5.44959	22.8952	15.89	1.04
195	4.34224	4.38525	6.44623	27.4485	15.4814	1.035
207	0	4.2356	6.55614	27.4428	15.4814	1.03
219	14.4196	3.57129	6.2902	27.0729	14.8004	1.11
240	7.14009	4.46158	6.83009	29.7646	15.4814	1.105
252	1.36316	4.40127	7.53702	33.0451	15.7992	1.1
265	10.604	4.01209	6.99394	33.2246	15.1182	1.15
284	6.80868	4.79991	8.15816	36.0498	15.4814	1.145
300	0.02438	4.4136	8.46201	37.6893	15.89	1.14
